# Supplementary material for: Metabolic Alteration of Trypanosoma cruzi during Differentiation of Epimastigote to Trypomastigote Forms
Source: Pathogens. 2022 Feb 19;11(2):268. doi: 10.3390/pathogens11020268 (PMC8879499; doi:10.3390/pathogens11020268)
Supplement: Supplementary file 1 [file pathogens-11-00268-s001.zip]

Archive with 1 entries (1 files):
- pathogens-1538742-supplementary.pdf
